# Supplementary material for: A Case Study of a Rare Undifferentiated Spindle Cell Sarcoma of the Penis: Establishment and Characterization of Patient-Derived Models
Source: Genes (Basel). 2024 Mar 28;15(4):424. doi: 10.3390/genes15040424 (PMC11049969; doi:10.3390/genes15040424)
Supplement: Supplementary file 1 [file genes-15-00424-s001.zip]

Archive with 1 entries (1 files):
- genes-2929711-supplementary.pdf
